# Supplementary material for: Stoneflies of the genus Neoperla (Plecoptera, Perlidae) from Wuyi Mountain National Nature Reserve, Fujian of China
Source: Zookeys. 2013 Aug 22;(326):1–16. doi: 10.3897/zookeys.326.5911 (PMC3763690; doi:10.3897/zookeys.326.5911)
Supplement: XML Treatment for Neoperla brevistyla [file zookeys.326.5911-treatment2.xml]

<!DOCTYPE tp:taxon-treatment
  PUBLIC "-//TaxonX//DTD Taxonomic Treatment Publishing DTD v0 20100105//EN" "tax-treatment-NSO.dtd">
<tp:taxon-treatment xmlns:tp="http://www.plazi.org/taxpub"><tp:treatment-meta><mixed-citation publication-type="journal"><person-group><name><surname>Qin</surname><given-names>Xue-Feng</given-names></name><name><surname>Murányi</surname><given-names>Dávid</given-names></name><name><surname>Wang</surname><given-names>Guo-Quan</given-names></name><name><surname>Li</surname><given-names>Wei-Hai</given-names></name></person-group><article-title>Stoneflies of the genus <italic>Neoperla</italic> (Plecoptera, Perlidae) from Wuyi Mountain National Nature Reserve, Fujian of China</article-title><source>Zookeys</source><day>22</day><month>8</month><year>2013</year><volume>2013</volume><issue>326</issue><fpage>1</fpage><lpage>16</lpage><pub-id pub-id-type="doi">10.3897/zookeys.326.5911</pub-id></mixed-citation></tp:treatment-meta><tp:nomenclature><tp:taxon-name>
                        <tp:taxon-name-part taxon-name-part-type="genus">Neoperla</tp:taxon-name-part>
                        <tp:taxon-name-part taxon-name-part-type="species">brevistyla</tp:taxon-name-part>
                        <object-id xmlns:xlink="http://www.w3.org/1999/xlink" xlink:type="simple">http://zoobank.org/6FB22544-4438-4E18-8E5C-4F68C9BB1498</object-id>
                        <object-id xmlns:xlink="http://www.w3.org/1999/xlink" xlink:type="simple">http://species-id.net/wiki/Neoperla_brevistyla</object-id>
                    </tp:taxon-name><tp:taxon-authority>Li &amp; Murányi</tp:taxon-authority><tp:taxon-status xmlns:xlink="http://www.w3.org/1999/xlink" xlink:type="simple">sp. n.</tp:taxon-status><xref ref-type="fig" rid="F1">Figs 1</xref><xref ref-type="fig" rid="F2">–2</xref></tp:nomenclature><tp:treatment-sec sec-type="Type material"><title>Type material.</title><p>1 male (CAU), China: Fujian Province, Mt. Wuyishan, Sangang, 735 m, <named-content xmlns:xlink="http://www.w3.org/1999/xlink" content-type="dwc:verbatimCoordinates" xlink:type="simple">27°74.78'N, 117°68.31'E</named-content>, light trap, 12 Jul. 2009, Li Shi and Xiaoyan Liu. Paratypes: 2 males, the same data as holotype, (CAU); 6 males, the same locality, 16 Aug. 2006, Hui Dong, (HIST).</p></tp:treatment-sec><tp:treatment-sec sec-type="Male"><title>Male.</title><p>Forewing length 15.6–16.0 mm. Distance between ocelli about as wide as diameter of the ocellus. Head slightly wider than pronotum, with an obscure quadrate dark stigma on frons and a brown area covering ocelli (<xref ref-type="fig" rid="F1">Fig. 1a</xref>); compound eyes black and antennae dark; maxillary palpi brown. Pronotum with obscure rugosities and dark brown anterior and lateral margins, thorax mostly brown (<xref ref-type="fig" rid="F1">Fig. 1a</xref>); wing membrane subhyaline, veins brown; legs brown but distal half of femora and basal one fourth and distal one sixth of tibia dark brown, tarsi dark brown (<xref ref-type="fig" rid="F2">Fig. 2d</xref>).</p><fig id="F1" position="float" orientation="portrait"><label>Figure 1.</label><caption><p><italic><tp:taxon-name>Neoperla brevistyla</tp:taxon-name></italic> Li &amp; Murányi, sp. n. Male <bold>a</bold> Head and pronotum, dorsal view <bold>b</bold> Hemitergal process, dorsal view <bold>c</bold> Aedeagus, lateral view. Scale bars: 0.5 mm.</p></caption><graphic xmlns:xlink="http://www.w3.org/1999/xlink" xlink:href="ZooKeys-326-001-g001.jpg" position="float" orientation="portrait" xlink:type="simple"/></fig><fig id="F2" position="float" orientation="portrait"><label>Figure 2.</label><caption><p><italic><tp:taxon-name>Neoperla brevistyla</tp:taxon-name></italic> Li &amp; Murányi,sp. n. Male <bold>a</bold> Terminalia, dorsal view <bold>b</bold> Hemitergal process, dorsal view <bold>c</bold> Aedeagus, lateral view <bold>d</bold> Foreleg, lateral view. Scale bars: 0.5 mm.</p></caption><graphic xmlns:xlink="http://www.w3.org/1999/xlink" xlink:href="ZooKeys-326-001-g002.jpg" position="float" orientation="portrait" xlink:type="simple"/></fig><p><italic>Terminalia</italic>. The posterior margin of tergum 7 with quadrate, rounded and elevated process covered with dense sensilla basiconica (<xref ref-type="fig" rid="F2">Fig. 2a</xref>). Tergum 8 with recurved tongue-like process (<xref ref-type="fig" rid="F2">Figs 2a</xref>). Tergum 9 without sensilla basiconica. Hemitergal processes of tergum 10 with enlarged base and beak-like apex (<xref ref-type="fig" rid="F1">Figs 1b</xref> and <xref ref-type="fig" rid="F2">2b</xref>). Aedeagal tube strongly sclerotized, with a pair of separate ventroapical lobes, in lateral view nipple like and triangular in shape (<xref ref-type="fig" rid="F1">Figs 1c</xref> and <xref ref-type="fig" rid="F2">2c</xref>). Aedeagal sac short and gradually tapering to apex, forming nearly a right angle with tube; basal part unarmed and plump, median part with a patch of small spines and apex bearing fine spinules (<xref ref-type="fig" rid="F1">Figs 1c</xref> and <xref ref-type="fig" rid="F2">2c</xref>).</p></tp:treatment-sec><tp:treatment-sec sec-type="Female"><title>Female.</title><p>Unknown.</p></tp:treatment-sec><tp:treatment-sec sec-type="Etymology"><title>Etymology.</title><p>The specific epithet refers to the short ventral lobe of aedeagal tube.</p></tp:treatment-sec><tp:treatment-sec sec-type="Distribution"><title>Distribution.</title><p>China (Fujian).</p></tp:treatment-sec><tp:treatment-sec sec-type="Diagnosis and remarks"><title>Diagnosis and remarks.</title><p><italic><tp:taxon-name>Neoperla brevistyla</tp:taxon-name></italic> belongs to an informal group of species including <italic><tp:taxon-name>Neoperla biprojecta</tp:taxon-name></italic> Du, 2001, <italic><tp:taxon-name>Neoperla duratubulata</tp:taxon-name></italic> Du, 1999, <italic><tp:taxon-name>Neoperla qingyuanensis</tp:taxon-name></italic> Yang &amp; Yang, 1995, <italic><tp:taxon-name>Neoperla yentu</tp:taxon-name></italic> Cao &amp; Bae, 2007 that bear similar terminalia, sclerotized aedeagal tube and short sac, and a pair of separate ventral lobes of aedeagal tube (for comparison, see figs 3–4, 7 in <xref ref-type="bibr" rid="B13">Li et al. 2013</xref>, figs 25–13 in <xref ref-type="bibr" rid="B4">Du 1999</xref>, figs 75–77 in <xref ref-type="bibr" rid="B23">Stark and Sivec 2008</xref>, and <xref ref-type="fig" rid="F6">Fig. 6</xref>). This species shares a pair of short ventral aedeagal lobes with <italic><tp:taxon-name>Neoperla biprojecta</tp:taxon-name></italic> Du, 2001 (fig. 4 in <xref ref-type="bibr" rid="B13">Li et al. 2013</xref>), but the lobes of <italic><tp:taxon-name>Neoperla brevistyla</tp:taxon-name></italic> are triangular andstouter, a patch of dorsal armatures occurs at midlength of the sac (<xref ref-type="fig" rid="F1">Fig. 1c</xref>) which is absent in <italic><tp:taxon-name>Neoperla biprojecta</tp:taxon-name></italic>.</p><fig id="F3" position="float" orientation="portrait"><label>Figure 3.</label><caption><p><italic><tp:taxon-name>Neoperla henana</tp:taxon-name></italic>. Male aedeagus, lateral view. Scale bar: 0.5 mm.</p></caption><graphic xmlns:xlink="http://www.w3.org/1999/xlink" xlink:href="ZooKeys-326-001-g003.jpg" position="float" orientation="portrait" xlink:type="simple"/></fig><fig id="F4" position="float" orientation="portrait"><label>Figure 4.</label><caption><p><italic><tp:taxon-name>Neoperla lii</tp:taxon-name></italic>. Male <bold>a</bold> Head and pronotum, dorsal view <bold>b</bold> Terminalia, dorsal view <bold>c</bold> Aedeagus, lateral view <bold>d</bold> Distal half of aedeagal sac, ventral view. Scale bars: 0.5 mm.</p></caption><graphic xmlns:xlink="http://www.w3.org/1999/xlink" xlink:href="ZooKeys-326-001-g004.jpg" position="float" orientation="portrait" xlink:type="simple"/></fig><!--PageBreak--><!--PageBreak--></tp:treatment-sec><tp:treatment-sec><!--Section generated to contain objects referenced in tp:taxon-treatment.--><fig id="F6" position="float" orientation="portrait"><label>Figure 6.</label><caption><p><italic><tp:taxon-name>Neoperla qingyuanensis</tp:taxon-name></italic>. Male <bold>a</bold> Head and pronotum, dorsal view <bold>b</bold> Hemitergal process, dorsal view <bold>c</bold> Aedeagus, lateral view. Scale bars: 0.5 mm.</p></caption><graphic xmlns:xlink="http://www.w3.org/1999/xlink" xlink:href="ZooKeys-326-001-g006.jpg" position="float" orientation="portrait" xlink:type="simple"/></fig></tp:treatment-sec><ref-list><ref id="B13"><mixed-citation xmlns:xlink="http://www.w3.org/1999/xlink" xlink:type="simple"><person-group><name name-style="western"><surname>Li</surname><given-names>W-H</given-names></name><name name-style="western"><surname>Li</surname><given-names>X-P</given-names></name></person-group> (<year>2013</year>) <article-title>A new species of the genus <italic>Neoperla</italic> (Plecoptera: Perlidae) from China.</article-title><source>Acta Zootaxonomica Sinica</source><volume>38</volume>: <fpage>75</fpage>-<lpage>77</lpage>.</mixed-citation></ref><ref id="B4"><mixed-citation xmlns:xlink="http://www.w3.org/1999/xlink" xlink:type="simple"><person-group><name name-style="western"><surname>Du</surname><given-names>Y-Z</given-names></name></person-group> (<year>1999</year>) <article-title>Plecoptera.</article-title> In: <person-group><name name-style="western"><surname>Huang</surname><given-names>BK</given-names></name></person-group> (<role>Ed</role>) <issue-title>Fauna of Insects in Fujian Province of China.</issue-title> Vol. <volume>3</volume>. <publisher-name>Fujian Science and Technology Publishing house</publisher-name>, <publisher-loc>Fuzhou, Fujian, China</publisher-loc>, <fpage>301</fpage>-<lpage>335</lpage>.</mixed-citation></ref><ref id="B23"><mixed-citation xmlns:xlink="http://www.w3.org/1999/xlink" xlink:type="simple"><person-group><name name-style="western"><surname>Stark</surname><given-names>BP</given-names></name><name name-style="western"><surname>Sivec</surname><given-names>I</given-names></name></person-group> (<year>2008</year>) <article-title>New species and records of <italic>Neoperla</italic> (Plecoptera: Perlidae) from Vietnam.</article-title><source>Illiesia</source><volume>4</volume>: <fpage>19</fpage>-<lpage>54</lpage>.</mixed-citation></ref></ref-list></tp:taxon-treatment>
