# Supplementary material for: Stoneflies of the genus Neoperla (Plecoptera, Perlidae) from Wuyi Mountain National Nature Reserve, Fujian of China
Source: Zookeys. 2013 Aug 22;(326):1–16. doi: 10.3897/zookeys.326.5911 (PMC3763690; doi:10.3897/zookeys.326.5911)
Supplement: XML Treatment for Neoperla duratubulata [file zookeys.326.5911-treatment3.xml]

<!DOCTYPE tp:taxon-treatment
  PUBLIC "-//TaxonX//DTD Taxonomic Treatment Publishing DTD v0 20100105//EN" "tax-treatment-NSO.dtd">
<tp:taxon-treatment xmlns:tp="http://www.plazi.org/taxpub"><tp:treatment-meta><mixed-citation publication-type="journal"><person-group><name><surname>Qin</surname><given-names>Xue-Feng</given-names></name><name><surname>Murányi</surname><given-names>Dávid</given-names></name><name><surname>Wang</surname><given-names>Guo-Quan</given-names></name><name><surname>Li</surname><given-names>Wei-Hai</given-names></name></person-group><article-title>Stoneflies of the genus <italic>Neoperla</italic> (Plecoptera, Perlidae) from Wuyi Mountain National Nature Reserve, Fujian of China</article-title><source>Zookeys</source><day>22</day><month>8</month><year>2013</year><volume>2013</volume><issue>326</issue><fpage>1</fpage><lpage>16</lpage><pub-id pub-id-type="doi">10.3897/zookeys.326.5911</pub-id></mixed-citation></tp:treatment-meta><tp:nomenclature><tp:taxon-name>
                        <tp:taxon-name-part taxon-name-part-type="genus">Neoperla</tp:taxon-name-part>
                        <tp:taxon-name-part taxon-name-part-type="species">duratubulata</tp:taxon-name-part>
                        <object-id xmlns:xlink="http://www.w3.org/1999/xlink" xlink:type="simple">http://species-id.net/wiki/Neoperla_duratubulata</object-id>
                    </tp:taxon-name><tp:taxon-authority>Du, 1999</tp:taxon-authority><tp:nomenclature-citation-list><tp:nomenclature-citation><tp:taxon-name>Neoperla duratubulata</tp:taxon-name><comment> Du, 1999: 313. Type locality: Fujian Province, Mt. Wuyishan, Sangang.</comment></tp:nomenclature-citation></tp:nomenclature-citation-list></tp:nomenclature><tp:treatment-sec sec-type="Remarks"><title>Remarks.</title><p>No new material was available for examination. It was stated to be similar to <!--PageBreak--><italic><tp:taxon-name>Neoperla flavescens</tp:taxon-name></italic> Chu, 1929 but bearing paired ventral aedeagal lobes (<xref ref-type="bibr" rid="B4">Du 1999</xref>). <italic><tp:taxon-name>Neoperla duratubulata</tp:taxon-name></italic> may be assigned to the above mentioned subgroup and seems similar to <italic><tp:taxon-name>Neoperla qingyuanensis</tp:taxon-name></italic>. The aedeagal sac of <italic><tp:taxon-name>Neoperla duratubulata</tp:taxon-name></italic> is a very short conical structure with several rows of subapical fine spinules and the head lacks distinct color pattern (modified from the original descriptions of <xref ref-type="bibr" rid="B4">Du 1999</xref>).</p></tp:treatment-sec><ref-list><ref id="B4"><mixed-citation xmlns:xlink="http://www.w3.org/1999/xlink" xlink:type="simple"><person-group><name name-style="western"><surname>Du</surname><given-names>Y-Z</given-names></name></person-group> (<year>1999</year>) <article-title>Plecoptera.</article-title> In: <person-group><name name-style="western"><surname>Huang</surname><given-names>BK</given-names></name></person-group> (<role>Ed</role>) <issue-title>Fauna of Insects in Fujian Province of China.</issue-title> Vol. <volume>3</volume>. <publisher-name>Fujian Science and Technology Publishing house</publisher-name>, <publisher-loc>Fuzhou, Fujian, China</publisher-loc>, <fpage>301</fpage>-<lpage>335</lpage>.</mixed-citation></ref></ref-list></tp:taxon-treatment>
