# Supplementary material for: Stoneflies of the genus Neoperla (Plecoptera, Perlidae) from Wuyi Mountain National Nature Reserve, Fujian of China
Source: Zookeys. 2013 Aug 22;(326):1–16. doi: 10.3897/zookeys.326.5911 (PMC3763690; doi:10.3897/zookeys.326.5911)
Supplement: XML Treatment for Neoperla henana [file zookeys.326.5911-treatment4.xml]

<!DOCTYPE tp:taxon-treatment
  PUBLIC "-//TaxonX//DTD Taxonomic Treatment Publishing DTD v0 20100105//EN" "tax-treatment-NSO.dtd">
<tp:taxon-treatment xmlns:tp="http://www.plazi.org/taxpub"><tp:treatment-meta><mixed-citation publication-type="journal"><person-group><name><surname>Qin</surname><given-names>Xue-Feng</given-names></name><name><surname>Murányi</surname><given-names>Dávid</given-names></name><name><surname>Wang</surname><given-names>Guo-Quan</given-names></name><name><surname>Li</surname><given-names>Wei-Hai</given-names></name></person-group><article-title>Stoneflies of the genus <italic>Neoperla</italic> (Plecoptera, Perlidae) from Wuyi Mountain National Nature Reserve, Fujian of China</article-title><source>Zookeys</source><day>22</day><month>8</month><year>2013</year><volume>2013</volume><issue>326</issue><fpage>1</fpage><lpage>16</lpage><pub-id pub-id-type="doi">10.3897/zookeys.326.5911</pub-id></mixed-citation></tp:treatment-meta><tp:nomenclature><tp:taxon-name>
                        <tp:taxon-name-part taxon-name-part-type="genus">Neoperla</tp:taxon-name-part>
                        <tp:taxon-name-part taxon-name-part-type="species">henana</tp:taxon-name-part>
                        <object-id xmlns:xlink="http://www.w3.org/1999/xlink" xlink:type="simple">http://species-id.net/wiki/Neoperla_henana</object-id>
                    </tp:taxon-name><tp:taxon-authority>Li, Wu &amp; Zhang, 2011</tp:taxon-authority><xref ref-type="fig" rid="F3">Fig. 3</xref><tp:nomenclature-citation-list><tp:nomenclature-citation><tp:taxon-name>Neoperla henana</tp:taxon-name><comment> Li, Wu &amp; Zhang, 2011: 33. Type locality: Henan Province, Nanyang, Laojieling.</comment></tp:nomenclature-citation></tp:nomenclature-citation-list></tp:nomenclature><tp:treatment-sec sec-type="Material examined"><title>Material examined.</title><p>2 males, (CAU), China: Fujian Province, Mt. Wuyishan, Sangang, <named-content xmlns:xlink="http://www.w3.org/1999/xlink" content-type="dwc:verbatimCoordinates" xlink:type="simple">27°74.78'N, 117°68.31'E</named-content>, light trap, 6 Aug. 2006, Hui Dong.</p></tp:treatment-sec><tp:treatment-sec sec-type="Distribution"><title>Distribution.</title><p>China (Fujian and Henan provinces).</p></tp:treatment-sec><tp:treatment-sec sec-type="Remarks"><title>Remarks.</title><p>This species was recently described by <xref ref-type="bibr" rid="B15">Li et al. (2011)</xref>. The color pattern and terminalia among the types and present material show no variations. The type material (figs 1-3 in <xref ref-type="bibr" rid="B15">Li et al. 2011</xref>) seems two teneral specimens where the fine spinules of aedeagal sac are not as well developed as of the present ones (<xref ref-type="fig" rid="F3">Fig. 3</xref>).</p></tp:treatment-sec><tp:treatment-sec><!--Section generated to contain objects referenced in tp:taxon-treatment.--><fig id="F3" position="float" orientation="portrait"><label>Figure 3.</label><caption><p><italic><tp:taxon-name>Neoperla henana</tp:taxon-name></italic>. Male aedeagus, lateral view. Scale bar: 0.5 mm.</p></caption><graphic xmlns:xlink="http://www.w3.org/1999/xlink" xlink:href="ZooKeys-326-001-g003.jpg" position="float" orientation="portrait" xlink:type="simple"/></fig></tp:treatment-sec><ref-list><ref id="B15"><mixed-citation xmlns:xlink="http://www.w3.org/1999/xlink" xlink:type="simple"><person-group><name name-style="western"><surname>Li</surname><given-names>W-H</given-names></name><name name-style="western"><surname>Wang</surname><given-names>R-F</given-names></name></person-group> (<year>2011</year>) <article-title>A new species of <italic>Neoperla</italic> (Plecoptera: Perlidae) from China.</article-title><source>Entomological News</source><volume>122</volume>: <fpage>261</fpage>-<lpage>264</lpage>. doi: <ext-link ext-link-type="uri" xlink:href="http://dx.doi.org/10.3157/021.122.0308" xlink:type="simple">10.3157/021.122.0308</ext-link></mixed-citation></ref></ref-list></tp:taxon-treatment>
