# Supplementary material for: Stoneflies of the genus Neoperla (Plecoptera, Perlidae) from Wuyi Mountain National Nature Reserve, Fujian of China
Source: Zookeys. 2013 Aug 22;(326):1–16. doi: 10.3897/zookeys.326.5911 (PMC3763690; doi:10.3897/zookeys.326.5911)
Supplement: XML Treatment for Neoperla lii [file zookeys.326.5911-treatment5.xml]

<!DOCTYPE tp:taxon-treatment
  PUBLIC "-//TaxonX//DTD Taxonomic Treatment Publishing DTD v0 20100105//EN" "tax-treatment-NSO.dtd">
<tp:taxon-treatment xmlns:tp="http://www.plazi.org/taxpub"><tp:treatment-meta><mixed-citation publication-type="journal"><person-group><name><surname>Qin</surname><given-names>Xue-Feng</given-names></name><name><surname>Murányi</surname><given-names>Dávid</given-names></name><name><surname>Wang</surname><given-names>Guo-Quan</given-names></name><name><surname>Li</surname><given-names>Wei-Hai</given-names></name></person-group><article-title>Stoneflies of the genus <italic>Neoperla</italic> (Plecoptera, Perlidae) from Wuyi Mountain National Nature Reserve, Fujian of China</article-title><source>Zookeys</source><day>22</day><month>8</month><year>2013</year><volume>2013</volume><issue>326</issue><fpage>1</fpage><lpage>16</lpage><pub-id pub-id-type="doi">10.3897/zookeys.326.5911</pub-id></mixed-citation></tp:treatment-meta><tp:nomenclature><tp:taxon-name>
                        <tp:taxon-name-part taxon-name-part-type="genus">Neoperla</tp:taxon-name-part>
                        <tp:taxon-name-part taxon-name-part-type="species">lii</tp:taxon-name-part>
                        <object-id xmlns:xlink="http://www.w3.org/1999/xlink" xlink:type="simple">http://species-id.net/wiki/Neoperla_lii</object-id>
                    </tp:taxon-name><tp:taxon-authority>Du, 1999</tp:taxon-authority><xref ref-type="fig" rid="F4">Figs 4</xref><xref ref-type="fig" rid="F5">–5</xref><tp:nomenclature-citation-list><tp:nomenclature-citation><tp:taxon-name>Neoperla lii</tp:taxon-name><comment> Du, 1999: 315. Type locality: Fujian Province, Mt. Wuyishan, Sangang.</comment></tp:nomenclature-citation></tp:nomenclature-citation-list></tp:nomenclature><tp:treatment-sec sec-type="Material examined"><title>Material examined.</title><p>1 male, (CAU), China: Fujian Province, Mt. Wuyishan, Sangang, <named-content xmlns:xlink="http://www.w3.org/1999/xlink" content-type="dwc:verbatimCoordinates" xlink:type="simple">27°74.78'N, 117°68.31'E</named-content>, light trap, 19 Aug. 2006, Xian Zhou; 4 males, same locality, 25 Sep. 2009, Tingting Zhang, (HIST).</p></tp:treatment-sec><tp:treatment-sec sec-type="Distribution"><title>Distribution.</title><p>China (Fujian).</p></tp:treatment-sec><tp:treatment-sec sec-type="Remarks"><title>Remarks.</title><p>This species was recently described by <xref ref-type="bibr" rid="B4">Du (1999)</xref>. The original illustrations are rather small in print and show no details on the fine armatures of the sac but the detailed descriptions agree well with the fresh material. We present herein the detailed illustrations of the aedeagal sac for a better diagnosis of <italic><tp:taxon-name>Neoperla lii</tp:taxon-name></italic>.</p><fig id="F5" position="float" orientation="portrait"><label>Figure 5.</label><caption><p><italic><tp:taxon-name>Neoperla lii</tp:taxon-name></italic>. Male <bold>a</bold> Aedeagus, lateral view <bold>b</bold> Apex of aedeagal sac, ventral view. Scale bars: 0.5 mm.</p></caption><graphic xmlns:xlink="http://www.w3.org/1999/xlink" xlink:href="ZooKeys-326-001-g005.jpg" position="float" orientation="portrait" xlink:type="simple"/></fig></tp:treatment-sec><tp:treatment-sec><!--Section generated to contain objects referenced in tp:taxon-treatment.--><fig id="F4" position="float" orientation="portrait"><label>Figure 4.</label><caption><p><italic><tp:taxon-name>Neoperla lii</tp:taxon-name></italic>. Male <bold>a</bold> Head and pronotum, dorsal view <bold>b</bold> Terminalia, dorsal view <bold>c</bold> Aedeagus, lateral view <bold>d</bold> Distal half of aedeagal sac, ventral view. Scale bars: 0.5 mm.</p></caption><graphic xmlns:xlink="http://www.w3.org/1999/xlink" xlink:href="ZooKeys-326-001-g004.jpg" position="float" orientation="portrait" xlink:type="simple"/></fig></tp:treatment-sec><ref-list><ref id="B4"><mixed-citation xmlns:xlink="http://www.w3.org/1999/xlink" xlink:type="simple"><person-group><name name-style="western"><surname>Du</surname><given-names>Y-Z</given-names></name></person-group> (<year>1999</year>) <article-title>Plecoptera.</article-title> In: <person-group><name name-style="western"><surname>Huang</surname><given-names>BK</given-names></name></person-group> (<role>Ed</role>) <issue-title>Fauna of Insects in Fujian Province of China.</issue-title> Vol. <volume>3</volume>. <publisher-name>Fujian Science and Technology Publishing house</publisher-name>, <publisher-loc>Fuzhou, Fujian, China</publisher-loc>, <fpage>301</fpage>-<lpage>335</lpage>.</mixed-citation></ref></ref-list></tp:taxon-treatment>
