# Supplementary material for: Stoneflies of the genus Neoperla (Plecoptera, Perlidae) from Wuyi Mountain National Nature Reserve, Fujian of China
Source: Zookeys. 2013 Aug 22;(326):1–16. doi: 10.3897/zookeys.326.5911 (PMC3763690; doi:10.3897/zookeys.326.5911)
Supplement: XML Treatment for Neoperla tuberculata [file zookeys.326.5911-treatment7.xml]

<!DOCTYPE tp:taxon-treatment
  PUBLIC "-//TaxonX//DTD Taxonomic Treatment Publishing DTD v0 20100105//EN" "tax-treatment-NSO.dtd">
<tp:taxon-treatment xmlns:tp="http://www.plazi.org/taxpub"><tp:treatment-meta><mixed-citation publication-type="journal"><person-group><name><surname>Qin</surname><given-names>Xue-Feng</given-names></name><name><surname>Murányi</surname><given-names>Dávid</given-names></name><name><surname>Wang</surname><given-names>Guo-Quan</given-names></name><name><surname>Li</surname><given-names>Wei-Hai</given-names></name></person-group><article-title>Stoneflies of the genus <italic>Neoperla</italic> (Plecoptera, Perlidae) from Wuyi Mountain National Nature Reserve, Fujian of China</article-title><source>Zookeys</source><day>22</day><month>8</month><year>2013</year><volume>2013</volume><issue>326</issue><fpage>1</fpage><lpage>16</lpage><pub-id pub-id-type="doi">10.3897/zookeys.326.5911</pub-id></mixed-citation></tp:treatment-meta><tp:nomenclature><tp:taxon-name>
                        <tp:taxon-name-part taxon-name-part-type="genus">Neoperla</tp:taxon-name-part>
                        <tp:taxon-name-part taxon-name-part-type="species">tuberculata</tp:taxon-name-part>
                        <object-id xmlns:xlink="http://www.w3.org/1999/xlink" xlink:type="simple">http://species-id.net/wiki/Neoperla_tuberculata</object-id>
                    </tp:taxon-name><tp:taxon-authority>Wu, 1938</tp:taxon-authority><xref ref-type="fig" rid="F7">Fig. 7</xref><tp:nomenclature-citation-list><tp:nomenclature-citation><tp:taxon-name>Neoperla tuberculata</tp:taxon-name><comment> Wu, 1938: 122; <xref ref-type="bibr" rid="B10">Du et al. 2001</xref>: 77. Type locality: Zhejiang Province, Mt. Tianmushan.</comment></tp:nomenclature-citation><!--PageBreak--></tp:nomenclature-citation-list></tp:nomenclature><tp:treatment-sec sec-type="Material examined"><title>Material examined.</title><p>4 males, (CAU), China: Fujian Province, Mt. Wuyishan, Sangang, <named-content xmlns:xlink="http://www.w3.org/1999/xlink" content-type="dwc:verbatimCoordinates" xlink:type="simple">27°74.78'N, 117°68.31'E</named-content>, 9 May 2004, Xingyue Liu.</p></tp:treatment-sec><tp:treatment-sec sec-type="Remarks"><title>Remarks.</title><p>Our specimens bear slight variation in the aedeagal sac armatures (<xref ref-type="fig" rid="F7">Fig. 7</xref>): the subapical cluster of larger spines in Zhejiang specimens are not prominent in these ones; but they agree well with the Zhejiang one in terminalia features, the head and leg patterns.</p><fig id="F7" position="float" orientation="portrait"><label>Figure 7.</label><caption><p><italic><tp:taxon-name>Neoperla tuberculata</tp:taxon-name></italic>. Male aedeagus, lateral view. Scale bars: 0.5 mm.</p></caption><graphic xmlns:xlink="http://www.w3.org/1999/xlink" xlink:href="ZooKeys-326-001-g007.jpg" position="float" orientation="portrait" xlink:type="simple"/></fig></tp:treatment-sec><ref-list><ref id="B10"><mixed-citation xmlns:xlink="http://www.w3.org/1999/xlink" xlink:type="simple"><person-group><name name-style="western"><surname>Du</surname><given-names>Y-Z</given-names></name><name name-style="western"><surname>Sivec</surname><given-names>I</given-names></name><name name-style="western"><surname>Zhao</surname><given-names>M-S</given-names></name></person-group> (<year>2001</year>) <article-title>Plecoptera.</article-title> In: <person-group><name name-style="western"><surname>Wu</surname><given-names>H</given-names></name><name name-style="western"><surname>Pan</surname><given-names>CW</given-names></name></person-group> (<role>Eds</role>) <issue-title>Insects of Tianmushan National Nature Reserve.</issue-title><publisher-name>Science Press</publisher-name>, <publisher-loc>Beijing</publisher-loc>, <fpage>69</fpage>-<lpage>80</lpage>.</mixed-citation></ref></ref-list></tp:taxon-treatment>
