# Supplementary material for: Stoneflies of the genus Neoperla (Plecoptera, Perlidae) from Wuyi Mountain National Nature Reserve, Fujian of China
Source: Zookeys. 2013 Aug 22;(326):1–16. doi: 10.3897/zookeys.326.5911 (PMC3763690; doi:10.3897/zookeys.326.5911)
Supplement: XML Treatment for Neoperla similidella [file zookeys.326.5911-treatment8.xml]

<!DOCTYPE tp:taxon-treatment
  PUBLIC "-//TaxonX//DTD Taxonomic Treatment Publishing DTD v0 20100105//EN" "tax-treatment-NSO.dtd">
<tp:taxon-treatment xmlns:tp="http://www.plazi.org/taxpub"><tp:treatment-meta><mixed-citation publication-type="journal"><person-group><name><surname>Qin</surname><given-names>Xue-Feng</given-names></name><name><surname>Murányi</surname><given-names>Dávid</given-names></name><name><surname>Wang</surname><given-names>Guo-Quan</given-names></name><name><surname>Li</surname><given-names>Wei-Hai</given-names></name></person-group><article-title>Stoneflies of the genus <italic>Neoperla</italic> (Plecoptera, Perlidae) from Wuyi Mountain National Nature Reserve, Fujian of China</article-title><source>Zookeys</source><day>22</day><month>8</month><year>2013</year><volume>2013</volume><issue>326</issue><fpage>1</fpage><lpage>16</lpage><pub-id pub-id-type="doi">10.3897/zookeys.326.5911</pub-id></mixed-citation></tp:treatment-meta><tp:nomenclature><tp:taxon-name>
                        <tp:taxon-name-part taxon-name-part-type="genus">Neoperla</tp:taxon-name-part>
                        <tp:taxon-name-part taxon-name-part-type="species">similidella</tp:taxon-name-part>
                        <object-id xmlns:xlink="http://www.w3.org/1999/xlink" xlink:type="simple">http://species-id.net/wiki/Neoperla_similidella\according to Qin et al 2013</object-id>
                    </tp:taxon-name><tp:taxon-authority>Li &amp; Wang, 2013</tp:taxon-authority><tp:nomenclature-citation-list><tp:nomenclature-citation><tp:taxon-name>Neoperla similidella</tp:taxon-name><comment> Li &amp; Wang, 2013: 25. Type locality: China: Fujian Province, Mt. Wuyishan, Kekao Station.</comment></tp:nomenclature-citation></tp:nomenclature-citation-list></tp:nomenclature><tp:treatment-sec sec-type="Additional material examined"><title>Additional material examined.</title><p>3 males, (CAU), China: Fujian Province, Mt. Wuyishan, Sangang, <named-content xmlns:xlink="http://www.w3.org/1999/xlink" content-type="dwc:verbatimCoordinates" xlink:type="simple">27°74.78'N, 117°68.31'E</named-content>, light trap, 27 Jun. 2009, Li Shi and Xiaoyan Liu.</p></tp:treatment-sec><tp:treatment-sec sec-type="Distribution"><title>Distribution.</title><p>China (Fujian Province).</p></tp:treatment-sec><tp:treatment-sec sec-type="Remarks"><title>Remarks.</title><p>This species was recently recognized by <xref ref-type="bibr" rid="B13">Li et al. (2013)</xref> from Wuyi Mountain.</p></tp:treatment-sec><ref-list><ref id="B13"><mixed-citation xmlns:xlink="http://www.w3.org/1999/xlink" xlink:type="simple"><person-group><name name-style="western"><surname>Li</surname><given-names>W-H</given-names></name><name name-style="western"><surname>Li</surname><given-names>X-P</given-names></name></person-group> (<year>2013</year>) <article-title>A new species of the genus <italic>Neoperla</italic> (Plecoptera: Perlidae) from China.</article-title><source>Acta Zootaxonomica Sinica</source><volume>38</volume>: <fpage>75</fpage>-<lpage>77</lpage>.</mixed-citation></ref></ref-list></tp:taxon-treatment>
